# Supplementary material for: CAF-Driven Mechanotransduction via Collagen Remodeling Accelerates Tumor Cell Cycle Progression
Source: Gels. 2025 Aug 13;11(8):642. doi: 10.3390/gels11080642 (PMC12385777; doi:10.3390/gels11080642)
Supplement: Supplementary file 1 [file gels-11-00642-s001.zip]

Archive with 1 entries (1 files):
- gels-3769210-supplementary.pdf
